# Supplementary material for: Insights into transcriptional changes that accompany organelle sequestration from the stolen nucleus of Mesodinium rubrum
Source: BMC Genomics. 2015 Oct 16;16:805. doi: 10.1186/s12864-015-2052-9 (PMC4609049; doi:10.1186/s12864-015-2052-9)
Supplement: Additional file 1: Table S1. — KEGG Categories evaluated under protein and read count tests. 1. Metabolism, 2. Genetic information Processing, 3. Environmental information processing, and 4. Cellular Processes represent broad KEGG categories. Subcategories in bold (1.0–4.3) were subject to protein count analyses while italicized pathways within these subcateogries were analyzed by the read count method. (XLSX 17 kb) [file 12864_2015_2052_MOESM1_ESM.xlsx]

## Sheet: Sheet1
1. Metabolism	2. Genetic Information Processing	4. Cellular Processes
1.0 Global and overview maps	2.1 Transcription	4.1 Transport and catabolism
Metabolic pathways	RNA polymerase	Endocytosis
Biosynthesis of secondary metabolites	Basal transcription factors	Phagosome
Carbon metabolism	Spliceosome	Lysosome
2-Oxocarboxylic acid metabolism	Transcription machinery	Peroxisome
Fatty acid metabolism	Spliceosome	Regulation of autophagy
Biosynthesis of amino acids	Transcription factors	4.2 Cell motility
Degradation of aromatic compounds	2.2 Translation	Bacterial chemotaxis
1.1 Carbohydrate metabolism	Ribosome	Flagellar assembly
Glycolysis / Gluconeogenesis	Aminoacyl-tRNA biosynthesis	Regulation of actin cytoskeleton
Citrate cycle (TCA cycle)	RNA transport	Bacterial motility proteins
Pentose phosphate pathway	mRNA surveillance pathway	Cytoskeleton proteins
Pentose and glucuronate interconversions	Ribosome biogenesis in eukaryotes	4.3 Cell growth and death
Fructose and mannose metabolism	Ribosomal proteins	Cell cycle
Galactose metabolism	Ribosome biogenesis	Cell cycle - yeast
Ascorbate and aldarate metabolism	Transfer RNA biogenesis	Cell cycle - Caulobacter
Starch and sucrose metabolism	Translation factors	Meiosis - yeast
Amino sugar and nucleotide sugar metabolism	2.3 Folding, sorting and degradation	Oocyte meiosis
Pyruvate metabolism	Protein export	Apoptosis
Glyoxylate and dicarboxylate metabolism	Protein processing in endoplasmic reticulum	p53 signaling pathway
Propanoate metabolism	SNARE interactions in vesicular transport	4.4 Cellular community
Butanoate metabolism	Ubiquitin mediated proteolysis	Focal adhesion
C5-Branched dibasic acid metabolism	Sulfur relay system	Adherens junction
Inositol phosphate metabolism	Proteasome	Tight junction
Compounds with biological roles	RNA degradation	Gap junction
1.2 Energy metabolism	SNAREs	Signaling pathways regulating pluripotency of stem cells
Oxidative phosphorylation	Ubiquitin system
Photosynthesis	Proteasome
Photosynthesis - antenna proteins	2.4 Replication and repair
Carbon fixation in photosynthetic organisms	DNA replication
Carbon fixation pathways in prokaryotes	Base excision repair
Methane metabolism	Nucleotide excision repair
Nitrogen metabolism	Mismatch repair
Sulfur metabolism	Homologous recombination
Photosynthesis proteins	Non-homologous end-joining
1.3 Lipid metabolism	Fanconi anemia pathway
Fatty acid biosynthesis	Chromosome
Fatty acid elongation	DNA repair and recombination proteins
Fatty acid degradation
Synthesis and degradation of ketone bodies
Cutin, suberine and wax biosynthesis
Steroid biosynthesis
Primary bile acid biosynthesis
Secondary bile acid biosynthesis
Steroid hormone biosynthesis
Glycerolipid metabolism
Glycerophospholipid metabolism
Ether lipid metabolism
Sphingolipid metabolism
Arachidonic acid metabolism
Linoleic acid metabolism
alpha-Linolenic acid metabolism
Biosynthesis of unsaturated fatty acids
Lipid biosynthesis proteins
1.4 Nucleotide metabolism
Purine metabolism
Pyrimidine metabolism
1.5 Amino acid metabolism
Alanine, aspartate and glutamate metabolism
Glycine, serine and threonine metabolism
Cysteine and methionine metabolism
Valine, leucine and isoleucine degradation
Valine, leucine and isoleucine biosynthesis
Lysine biosynthesis
Lysine degradation
Arginine and proline metabolism
Histidine metabolism
Tyrosine metabolism
Phenylalanine metabolism
Tryptophan metabolism
Phenylalanine, tyrosine and tryptophan biosynthesis
1.6 Metabolism of other amino acids
beta-Alanine metabolism
Taurine and hypotaurine metabolism
Phosphonate and phosphinate metabolism
Selenocompound metabolism
Cyanoamino acid metabolism
D-Glutamine and D-glutamate metabolism
D-Arginine and D-ornithine metabolism
D-Alanine metabolism
Glutathione metabolism
1.7 Glycan biosynthesis and metabolism
N-Glycan biosynthesis
Various types of N-glycan biosynthesis
Mucin type O-Glycan biosynthesis
Other types of O-glycan biosynthesis
Glycosaminoglycan biosynthesis - CS/DS
Glycosaminoglycan biosynthesis - HS/Hep
Glycosaminoglycan biosynthesis - KS
Glycosaminoglycan degradation
Glycosylphosphatidylinositol(GPI)-anchor biosynthesis
Glycosphingolipid biosynthesis - lacto and neolacto series
Glycosphingolipid biosynthesis - globo series
Glycosphingolipid biosynthesis - ganglio series
Lipopolysaccharide biosynthesis
Peptidoglycan biosynthesis
Other glycan degradation
Glycosyltransferases
LPS biosynthesis proteins
Proteoglycans
HS/Hep binding proteins
Glycan binding proteins
1.8 Metabolism of cofactors and vitamins
Thiamine metabolism
Riboflavin metabolism
Vitamin B6 metabolism
Nicotinate and nicotinamide metabolism
Pantothenate and CoA biosynthesis
Biotin metabolism
Lipoic acid metabolism
Folate biosynthesis
One carbon pool by folate
Retinol metabolism
Porphyrin and chlorophyll metabolism
Ubiquinone and other terpenoid-quinone biosynthesis
1.9 Metabolism of terpenoids and polyketides
Terpenoid backbone biosynthesis
Monoterpenoid biosynthesis
Sesquiterpenoid and triterpenoid biosynthesis
Diterpenoid biosynthesis
Carotenoid biosynthesis
Brassinosteroid biosynthesis
Insect hormone biosynthesis
Zeatin biosynthesis
Limonene and pinene degradation
Geraniol degradation
Type I polyketide structures
Biosynthesis of 12-, 14- and 16-membered macrolides
Biosynthesis of ansamycins
Biosynthesis of type II polyketide backbone
Biosynthesis of type II polyketide products
Tetracycline biosynthesis
Polyketide sugar unit biosynthesis
Nonribosomal peptide structures
Biosynthesis of siderophore group nonribosomal peptides
Biosynthesis of vancomycin group antibiotics
Polyketide biosynthesis proteins
1.10 Biosynthesis of other secondary metabolites
Phenylpropanoid biosynthesis
Stilbenoid, diarylheptanoid and gingerol biosynthesis
Flavonoid biosynthesis
Flavone and flavonol biosynthesis
Anthocyanin biosynthesis
Isoflavonoid biosynthesis
Indole alkaloid biosynthesis
Indole diterpene alkaloid biosynthesis
Isoquinoline alkaloid biosynthesis
Tropane, piperidine and pyridine alkaloid biosynthesis
Acridone alkaloid biosynthesis
Caffeine metabolism
Betalain biosynthesis
Glucosinolate biosynthesis
Benzoxazinoid biosynthesis
Penicillin and cephalosporin biosynthesis
Carbapenem biosynthesis
Monobactam biosynthesis New!
Clavulanic acid biosynthesis
Streptomycin biosynthesis
Butirosin and neomycin biosynthesis
Puromycin biosynthesis
Novobiocin biosynthesis
Aflatoxin biosynthesis
1.11 Xenobiotics biodegradation and metabolism
Benzoate degradation
Aminobenzoate degradation
Fluorobenzoate degradation
Chloroalkane and chloroalkene degradation
Chlorocyclohexane and chlorobenzene degradation
Toluene degradation
Xylene degradation
Nitrotoluene degradation
Ethylbenzene degradation
Styrene degradation
Atrazine degradation
Caprolactam degradation
DDT degradation
Bisphenol degradation
Dioxin degradation
Naphthalene degradation
Polycyclic aromatic hydrocarbon degradation
Furfural degradation
Steroid degradation

## Sheet: Sheet2
Supplementary Table 1. KEGG Categories evaluated under protein and read count tests. 1. Metabolism, 2. Genetic information Processing, 3. Environmental information processing, and 4. Cellular Processes represent broad KEGG categories. Subcategories in bold (1.0-4.3) were subject to protein count analyses while italicized pathways within these subcateogries were analyzed by the read count method.
1. Metabolism	2. Genetic Information Processing	3. Environmental Information Processing	4. Cellular Processes
1.0 Global and overview maps	2.1 Transcription	3.1 Membrane transport	4.1 Transport and catabolism
Carbon metabolism	RNA polymerase	3.2 Signal transduction	Endocytosis
2-Oxocarboxylic acid metabolism	Basal transcription factors	3.3 Signaling molecules and interaction	Phagosome
Fatty acid metabolism	Spliceosome		Lysosome
Biosynthesis of amino acids	Spliceosome		Peroxisome
Degradation of aromatic compounds	2.2 Translation		4.2 Cell motility
1.1 Carbohydrate metabolism	Ribosome		Regulation of actin cytoskeleton
Glycolysis / Gluconeogenesis	Aminoacyl-tRNA biosynthesis		4.3 Cell growth and death
Citrate cycle (TCA cycle)	RNA transport		Cell cycle
Pentose phosphate pathway	mRNA surveillance pathway		Meiosis - yeast
Pentose and glucuronate interconversions	Ribosome biogenesis in eukaryotes		Apoptosis
Fructose and mannose metabolism	2.3 Folding, sorting and degradation		p53 signaling pathway
Galactose metabolism	Protein export
Ascorbate and aldarate metabolism	Protein processing in endoplasmic reticulum
Starch and sucrose metabolism	SNARE interactions in vesicular transport
Amino sugar and nucleotide sugar metabolism	Proteasome
Pyruvate metabolism	RNA degradation
Glyoxylate and dicarboxylate metabolism	Proteasome
Propanoate metabolism	2.4 Replication and repair
Butanoate metabolism	DNA replication
Inositol phosphate metabolism	Base excision repair
1.2 Energy metabolism	Nucleotide excision repair
Oxidative phosphorylation	Mismatch repair
Photosynthesis	Homologous recombination
Photosynthesis - antenna proteins
Carbon fixation in photosynthetic organisms
Carbon fixation pathways in prokaryotes
Nitrogen metabolism
Photosynthesis proteins
1.3 Lipid metabolism
Fatty acid biosynthesis
Fatty acid elongation
Fatty acid degradation
Glycerolipid metabolism
Glycerophospholipid metabolism
Ether lipid metabolism
Sphingolipid metabolism
alpha-Linolenic acid metabolism
Biosynthesis of unsaturated fatty acids
1.4 Nucleotide metabolism
Purine metabolism
Pyrimidine metabolism
1.5 Amino acid metabolism
Alanine, aspartate and glutamate metabolism
Glycine, serine and threonine metabolism
Cysteine and methionine metabolism
Valine, leucine and isoleucine degradation
Valine, leucine and isoleucine biosynthesis
Lysine biosynthesis
Lysine degradation
Arginine and proline metabolism
Histidine metabolism
Tyrosine metabolism
Phenylalanine metabolism
Tryptophan metabolism
Phenylalanine, tyrosine and tryptophan biosynthesis
1.6 Metabolism of other amino acids
beta-Alanine metabolism
Cyanoamino acid metabolism
Glutathione metabolism
1.7 Glycan biosynthesis and metabolism
N-Glycan biosynthesis
1.8 Metabolism of cofactors and vitamins
Pantothenate and CoA biosynthesis
Biotin metabolism
Porphyrin and chlorophyll metabolism
Ubiquinone and other terpenoid-quinone biosynthesis
1.9 Metabolism of terpenoids and polyketides
Carotenoid biosynthesis

## Sheet: Sheet3
2. Genetic Information Processing
2.1 Transcription
RNA polymerase
Basal transcription factors
Spliceosome
Spliceosome
2.2 Translation
Ribosome
Aminoacyl-tRNA biosynthesis
RNA transport
mRNA surveillance pathway
Ribosome biogenesis in eukaryotes
2.3 Folding, sorting and degradation
Protein export
Protein processing in endoplasmic reticulum
SNARE interactions in vesicular transport
Proteasome
RNA degradation
Proteasome
2.4 Replication and repair
DNA replication
Base excision repair
Nucleotide excision repair
Mismatch repair
Homologous recombination
