# Supplementary material for: Insights into transcriptional changes that accompany organelle sequestration from the stolen nucleus of Mesodinium rubrum
Source: BMC Genomics. 2015 Oct 16;16:805. doi: 10.1186/s12864-015-2052-9 (PMC4609049; doi:10.1186/s12864-015-2052-9)
Supplement: Additional file 2: Table S2. — Reduced protein count analyses for KEGG categories. Boldface, subcategories that are significantly over-or under-represented in KN in comparison to GC; Number of KOs; The number of KOs that belong to each subcategory where only one protein representative for each KO was included in the analysis; % of total, the relative contribution of each subcategory to the total number of KOs assigned by KEGG. (XLSX 10 kb) [file 12864_2015_2052_MOESM2_ESM.xlsx]

## Sheet: Sheet1
Supplementary Table 2. Reduced protein count analyses for KEGG categories. Boldface, subcategories that are significantly over-or under-represented in KN in comparison to GC-free; Number of KOs; The number of KOs that belong to each subcategory where only one protein representative for each KO was included in the analysis; % of total, the relative contribution of each subcategory to the total num…
Category	Number of Kos			% of total
	GC	KN		GC	KN	P-value
Amino acid metabolism	150	123		0.0725338	0.0833898	0.2978
Biosynthesis of other secondary metabolites	18	12		0.00870406	0.00813559	1
Carbohydrate metabolism	129	104		0.0623791	0.0705085	0.4055
Cell communication	28	17		0.0135397	0.0115254	0.7121
Cell growth and death	89	37		0.0430368	0.0250847	0.007889
Cell motility	19	17		0.00918762	0.0115254	0.6121
Energy metabolism	125	116		0.0604449	0.0786441	0.05
Environmental adaptation	28	14		0.0135397	0.00949153	0.3537
Folding sorting and degradation	202	144		0.0976789	0.0976271	1
Glycan biosynthesis and metabolism	33	9		0.0159574	0.00610169	0.01295
Lipid metabolism	91	65		0.0440039	0.0440678	1
Membrane transport	18	10		0.00870406	0.00677966	0.6597
Metabolism of cofactors and vitamins	115	87		0.0556093	0.0589831	0.7416
Metabolism of other amino acids	42	33		0.0203095	0.0223729	0.7692
Metabolism of terpenoids and polyketides	40	25		0.0193424	0.0169492	0.6989
Nucleotide metabolism	99	57		0.0478723	0.0386441	0.2377
Overview	154	131		0.0744681	0.0888136	0.1726
Replication and repair	72	30		0.0348162	0.020339	0.01782
Signaling molecules and interaction	3	1		0.00145068	0.000677966	0.8674
Signal transduction	118	72		0.05706	0.0488136	0.3457
Transcription	120	92		0.0580271	0.0623729	0.6639
Translation	244	186		0.117988	0.126102	0.5531
Transport and catabolism	102	71		0.049323	0.0481356	0.9402
Xenobiotics biodegradation and metabolism	29	22		0.0140232	0.0149153	0.9414
