# Supplementary material for: Insights into transcriptional changes that accompany organelle sequestration from the stolen nucleus of Mesodinium rubrum
Source: BMC Genomics. 2015 Oct 16;16:805. doi: 10.1186/s12864-015-2052-9 (PMC4609049; doi:10.1186/s12864-015-2052-9)
Supplement: Additional file 3: Table S3. — Differential expression of KEGG pathways between GC and KN. GC and KN, mean expression values associated with each pathway calculated from the total number of reads per base pair (normalized read counts for each gene); P adj., P value as determined from Mann-Whitney tests and adjusted with a Benjamini and Hochberg false discovery rate < 0.05 to identify significant differences in expression between GC and KN for each pathway; General cateogry, the more inclusive category to which each pathway belongs; boldface represents pathways with significant differences in expression between GC and KN. (XLSX 26 kb) [file 12864_2015_2052_MOESM3_ESM.xlsx]

## Sheet: Gemis
Supplementary Table 3. Differential expression of KEGG pathways between GC and KN. GC and KN, mean expression values associated with each pathway calculated from the total number of reads per base pair (normalized read counts for each gene); P adj., P value as determined from Mann-Whitney tests and adjusted with a Benjamini and Hochberg false discovery rate < 0.05 to identify significant differen…
Pathway	GC	KN	P adj.	General Category
Alanine, aspartate and glutamate metabolism	1.28385	0.448158	0.000876014	Amino Acid metabolism
Valine, leucine and isoleucine degradation	1.26643	0.468869	0.00294276	Amino Acid metabolism
Tyrosine metabolism	0.728025	0.48512	0.00432307	Amino Acid metabolism
Phenylalanine metabolism	0.798487	0.600946	0.0105842	Amino Acid metabolism
Phenylalanine, tyrosine and tryptophan biosynthesis	0.723316	0.519954	0.0170051	Amino Acid metabolism
Lysine degradation	1.15171	0.445659	0.0182472	Amino acid metabolism
Glutathione metabolism	0.624062	0.262314	0.0446186	Amino Acid metabolism
Cysteine and methionine metabolism	1.04062	1.15371	0.0488722	Amino Acid metabolism
Valine, leucine and isoleucine biosynthesis	1.01905	0.401497	0.0585919	Amino Acid metabolism
Arginine and proline metabolism	1.04905	0.650998	0.0752152	Amino Acid metabolism
Lysine biosynthesis	0.614614	0.389117	0.162284	Amino acid metabolism
Tryptophan metabolism	0.826616	0.423846	0.163128	Amino Acid metabolism
Cyanoamino acid metabolism	3.03883	1.77467	0.163128	Amino Acid metabolism
beta-Alanine metabolism	0.816922	0.433615	0.354155	Amino Acid metabolism
Glycine, serine and threonine metabolism	1.10418	0.729578	0.369665	Amino Acid metabolism
Histidine metabolism	0.349412	0.374407	0.408626	Amino Acid metabolism
Glyoxylate and dicarboxylate metabolism	2.16043	1.04655	0.00059808	Carbohydrate metabolism
Starch and sucrose metabolism	0.41598	0.199253	0.00707842	carbohydrate metabolism
Pyruvate metabolism	1.66458	0.805419	0.0186086	carbohydrate metabolism
Citrate cycle (TCA cycle)	2.12913	1.11778	0.0259083	carbohydrate metabolism
Inositol phosphate metabolism	0.41399	1.16446	0.0446186	carbohydrate metabolism
Propanoate metabolism	1.03278	0.404871	0.0475525	carbohydrate metabolism
Butanoate metabolism	0.871766	0.300388	0.0537613	Carbohydrate metabolism
Galactose metabolism	0.306696	0.1901	0.0804949	Carbohydrate metabolism
Amino sugar and nucleotide sugar metabolism	0.454153	0.338575	0.0824156	Carbohydrate metabolism
Glycolysis Gluconeogenesis	1.30799	1.29395	0.162284	carbohydrate metabolism
Ascorbate and aldarate metabolism	0.415412	0.580687	0.370879	Carbohydrate metabolism
Pentose phosphate pathway	0.647737	0.570068	0.388305	carbohydrate metabolism
Pentose and glucuronate interconversions	0.469207	0.440465	0.460337	carbohydrate metabolism
Fructose and mannose metabolism	0.844088	0.873264	0.477357	carbohydrate metabolism
Cell cycle	0.652674	0.495618	0.0446186	Cell growth and death
Meiosis - yeast	0.330825	0.264368	0.230998	Cell growth and death
p53 signaling pathway	0.788921	0.78145	0.3285	Cell growth and death
Apoptosis	0.988823	0.861655	0.425948	Cell growth and death
Regulation of actin cytoskeleton	0.527236	0.369624	0.0178579	Cell motility
Oxidative phosphorylation	1.59514	0.7675	8.34375e-05	Energy metabolism
Photosynthesis	0.630363	2.2941	0.0159839	Energy metabolism
Photosynthesis - antenna proteins	1.06562	2.50761	0.0528829	Energy metabolism
Nitrogen metabolism	1.29034	0.444163	0.144611	Energy metabolism
Carbon fixation pathways in prokaryotes	0.798355	0.406762	0.185137	Energy metabolism
Carbon fixation in photosynthetic organisms	1.74634	1.88828	0.318871	Energy metabolism
Proteasome	2.72312	0.882946	9.523e-07	Folding, sorting, degrading
SNARE interactions in vesicular transport	0.637538	0.165202	0.00186473	Folding, sorting, degrading
Protein processing in endoplasmic reticulum	1.34858	0.86147	0.0168237	Folding, sorting, degrading
Protein export	1.39791	0.479485	0.0538008	Folding, sorting, degrading
RNA degradation	0.553221	0.351443	0.370879	Folding, sorting, degrading
N-Glycan biosynthesis	0.362182	0.22243	0.46634	Glycan biosynthesis
Fatty acid degradation	1.1801	0.42795	0.0393653	Lipid metabolism
Biosynthesis of unsaturated fatty acids	0.781922	0.319902	0.112571	Lipid metabolism
Fatty acid elongation	0.911398	0.347486	0.128973	Lipid metabolism
Fatty acid metabolism	0.834064	0.408504	0.163128	Lipid metabolism
Sphingolipid metabolism	0.272067	0.271514	0.257337	Lipid metabolism
Fatty acid biosynthesis	0.546672	0.367177	0.295129	Lipid metabolism
alpha-Linolenic acid metabolism	0.813096	0.645656	0.308321	Lipid metabolism
Glycerophospholipid metabolism	0.323669	0.250385	0.455739	Lipid metabolism
Glycerolipid metabolism	0.359975	0.401416	0.460337	Lipid metabolism
Ether lipid metabolism	0.284066	0.210146	0.4714	Lipid metabolism
ABC transporters	0.530613	0.289182	0.369665	Membrane transport
Pantothenate and CoA biosynthesis	0.98605	0.355624	0.162284	metabolism of cofactors and vitamins
Porphyrin and chlorophyll metabolism	0.632713	0.689034	0.295129	metabolism of cofactors and vitamins
Ubiquinone and other terpenoid-quinone biosynthesis	0.407654	0.314796	0.460337	Metabolism of cofactors and vitamins
Biotin metabolism	0.490253	0.395372	0.469411	metabolism of cofactors and vitamins
Carotenoid biosynthesis	0.420605	0.344679	0.415785	Metabolism of terpenoids and polyketides
Pyrimidine metabolism	0.370894	0.220487	0.0585919	Nucleotide metabolism
Purine metabolism	0.426916	0.30584	0.232286	Nucleotide metabolism
Carbon metabolism	1.34521	0.978004	0.00432307	Overview
DNA replication	0.301058	0.166342	0.0197214	Replication and repair
Mismatch repair	0.421602	0.17259	0.0578103	Replication and repair
Base excision repair	0.28161	0.179924	0.171471	Replication and repair
Nucleotide excision repair	0.34608	0.222914	0.204784	Replication and repair
Homologous recombination	0.384589	0.217391	0.295129	Replication and repair
Phosphatidylinositol signaling system	0.624639	0.299433	0.295129	Signal Transduction
Spliceosome	0.896039	0.553321	7.209e-09	Transcription
RNA polymerase	0.34407	0.152534	0.0159839	Transcription
Basal transcription factors	0.260623	0.181945	0.171471	Transcription
Ribosome	6.41642	2.05898	9.612e-11	Translation
Aminoacyl-tRNA biosynthesis	0.356581	0.183575	0.000855883	Translation
RNA transport	1.05231	0.431766	0.115193	Translation
Ribosome biogenesis in eukaryotes	0.363671	0.332604	0.290313	Translation
mRNA surveillance pathway	0.600127	0.52562	0.408626	Translation
Peroxisome	0.696804	0.397388	0.0528829	Transport and catabolism
Phagosome	1.85645	0.740532	0.0666369	Transport and catabolism
Lysosome	1.22111	0.868395	0.408626	Transport and catabolism
Endocytosis	1.0295	1.98176	0.46881	Transport and catabolism
Biosynthesis of amino acids	0.966094	0.840481	0.0128869	Global metabolism
Aminobenzoate degradation	0.604486	0.215483	0.0413772	Xenobiotics biodegradation and metabolism
2-Oxocarboxylic acid metabolism	1.11352	0.486101	0.0962802	Global metabolism
Degradation of aromatic compounds	0.442282	0.287878	0.260108	Global metabolism

## Sheet: Mesos
C category	mann whitney P-value	Mpulex Average	Mrubrum Average	mpulex upregulated
meso_unpairedC.Plant-pathogen_interaction.counts.txt	0.000263824	1.54938	6.06134
meso_unpairedC.Phagosome.counts.txt	0.000465842	2.92942	11.2489
meso_unpairedC.ABC_transporters.counts.txt	0.000538316	0.292881	1.23424
meso_unpairedC.Ribosome.counts.txt	0.00214741	10.0313	17.1486
meso_unpairedC.Proteasome.counts.txt	0.00275468	1.10474	2.85877
meso_unpairedC.Protein_processing_in_endoplasmic_reticulum.counts.txt	0.00399747	1.92855	5.64554
meso_unpairedC.RNA_transport.counts.txt	0.0117329	0.975959	23.7658
meso_unpairedC.Pathogenic_Escherichia_coli_infection.counts.txt	0.0123813	7.30597	17.7202
meso_unpairedC.DNA_replication.counts.txt	0.0406806	0.474472	0.123961	up
meso_unpairedC.Meiosis_-_yeast.counts.txt	0.0452533	1.4056	0.410525	up
meso_unpairedC.Protein_export.counts.txt	0.0536733	0.979543	5.12278
meso_unpairedC.Lysosome.counts.txt	0.0641472	1.76256	3.54347
meso_unpairedC.mRNA_surveillance_pathway.counts.txt	0.092174	0.7491	0.2902	up
meso_unpairedC.Glycerophospholipid_metabolism.counts.txt	0.0952151	0.636548	0.217284	up
meso_unpairedC.Carbon_metabolism.counts.txt	0.104338	0.908087	3.31742
meso_unpairedC.Spliceosome.counts.txt	0.107962	0.0526539	0.223553
meso_unpairedC.Ras_signaling_pathway.counts.txt	0.115166	0.315817	1.40775
meso_unpairedC.Endocytosis.counts.txt	0.142659	0.451492	1.05452
meso_unpairedC.Fc_gamma_R-mediated_phagocytosis.counts.txt	0.185547	0.378081	0.189442	up
meso_unpairedC.TGF-beta_signaling_pathway.counts.txt	0.195634	0.415766	0.213669	up
meso_unpairedC.Regulation_of_actin_cytoskeleton.counts.txt	0.252395	1.07915	1.98059
meso_unpairedC.MAPK_signaling_pathway.counts.txt	0.261452	0.227502	0.44093
meso_unpairedC.Rap1_signaling_pathway.counts.txt	0.290163	0.723385	2.7353
meso_unpairedC.Thyroid_hormone_signaling_pathway.counts.txt	0.304204	1.25927	1.91708
meso_unpairedC.Alanine,_aspartate_and_glutamate_metabolism.counts.txt	0.308538	0.466588	0.689966
meso_unpairedC.Purine_metabolism.counts.txt	0.316195	1.02056	2.04813
meso_unpairedC.Inositol_phosphate_metabolism.counts.txt	0.349268	2.34722	0.270557	up
meso_unpairedC.Methane_metabolism.counts.txt	0.349268	0.586643	0.98859
meso_unpairedC.Glycerolipid_metabolism.counts.txt	0.386415	0.804596	1.42901
meso_unpairedC.Oxidative_phosphorylation.counts.txt	0.394863	3.22459	2.02407	up
meso_unpairedC.Phosphatidylinositol_signaling_system.counts.txt	0.405091	0.299161	1.59528
meso_unpairedC.Pyruvate_metabolism.counts.txt	0.408481	0.495107	5.20583
meso_unpairedC.Ubiquitin_mediated_proteolysis.counts.txt	0.408481	0.475903	1.40408
meso_unpairedC.Cell_cycle_-_yeast.counts.txt	0.5	0.328074	0.437488
meso_unpairedC.Pyrimidine_metabolism.counts.txt	0.5	1.02823	2.04813
meso_unpairedC.RNA_degradation.counts.txt	0.5	2.25427	0.849615	up

## Sheet: all_meso_categories
	P-value	Mp	Mr
meso_unpairedC.ABC_transporters.counts.txt	0.000538316	0.292881	1.23424
meso_unpairedC.Adherens_junction.counts.txt	0.453093	1.07131	3.69062
meso_unpairedC.Adipocytokine_signaling_pathway.counts.txt	0.433816	0.656536	0.893263
meso_unpairedC.Adrenergic_signaling_in_cardiomyocytes.counts.txt	0.491556	0.656226	1.03523
meso_unpairedC.Alanine,_aspartate_and_glutamate_metabolism.counts.txt	0.308538	0.466588	0.689966
meso_unpairedC.Alcoholism.counts.txt	0.5	0.583628	1.81156
meso_unpairedC.Alzheimer's_disease.counts.txt	0.418319	1.38019	1.62685
meso_unpairedC.Amoebiasis.counts.txt	0.408481	0.797018	1.32512
meso_unpairedC.Amphetamine_addiction.counts.txt	0.136245	0.710883	1.49226
meso_unpairedC.Antigen_processing_and_presentation.counts.txt	0.0188632	2.25979	6.99459
meso_unpairedC.Axon_guidance.counts.txt	0.308538	0.468035	0.365254
meso_unpairedC.B_cell_receptor_signaling_pathway.counts.txt	0.280638	0.468597	0.365254
meso_unpairedC.Bile_secretion.counts.txt	0.00938549	0.280006	1.11519
meso_unpairedC.Calcium_signaling_pathway.counts.txt	0.0461462	0.324378	1.49226
meso_unpairedC.Carbon_metabolism.counts.txt	0.104338	0.908087	3.31742
meso_unpairedC.Cell_cycle_-_yeast.counts.txt	0.5	0.328074	0.437488
meso_unpairedC.Chagas_disease_(American_trypanosomiasis).counts.txt	0.332503	0.340579	0.213669
meso_unpairedC.Chemokine_signaling_pathway.counts.txt	0.457553	0.409016	0.557846
meso_unpairedC.Cholinergic_synapse.counts.txt	0.408481	0.469869	0.557846
meso_unpairedC.Circadian_entrainment.counts.txt	0.159213	0.339729	1.40775
meso_unpairedC.Collecting_duct_acid_secretion.counts.txt	0.0525963	5.44195	2.15427
meso_unpairedC.Dilated_cardiomyopathy_(DCM).counts.txt	0.451262	1.64332	2.38955
meso_unpairedC.DNA_replication.counts.txt	0.0406806	0.474472	0.123961
meso_unpairedC.Dopaminergic_synapse.counts.txt	0.403792	0.693537	1.09157
meso_unpairedC.Endocrine_and_other_factor-regulated_calcium_reabsorption.counts.txt	0.0744573	0.214767	0.734725
meso_unpairedC.Endocytosis.counts.txt	0.142659	0.451492	1.05452
meso_unpairedC.Epithelial_cell_signaling_in_Helicobacter_pylori_infection.counts.txt	0.451262	2.73269	2.15427
meso_unpairedC.Epstein-Barr_virus_infection.counts.txt	0.0606255	0.603905	1.63342
meso_unpairedC.Estrogen_signaling_pathway.counts.txt	0.0702139	2.39999	4.64223
meso_unpairedC.Fc_gamma_R-mediated_phagocytosis.counts.txt	0.185547	0.378081	0.189442
meso_unpairedC.Focal_adhesion.counts.txt	0.466162	1.03748	3.69062
meso_unpairedC.FoxO_signaling_pathway.counts.txt	0.033639	1.34546	0.393901
meso_unpairedC.GABAergic_synapse.counts.txt	0.386415	0.630492	0.734725
meso_unpairedC.Gap_junction.counts.txt	0.0505395	7.93024	13.8347
meso_unpairedC.Gastric_acid_secretion.counts.txt	0.0719259	0.324378	1.60496
meso_unpairedC.Glioma.counts.txt	0.470826	0.341838	1.81156
meso_unpairedC.Glutamatergic_synapse.counts.txt	0.423225	0.469869	0.586937
meso_unpairedC.Glycerolipid_metabolism.counts.txt	0.386415	0.804596	1.42901
meso_unpairedC.Glycerophospholipid_metabolism.counts.txt	0.0952151	0.636548	0.217284
meso_unpairedC.GnRH_signaling_pathway.counts.txt	0.192709	0.365947	1.40775
meso_unpairedC.Hedgehog_signaling_pathway.counts.txt	0.33126	0.462101	0.734725
meso_unpairedC.Hepatitis_B.counts.txt	0.382797	0.370938	0.587452
meso_unpairedC.Hepatitis_C.counts.txt	0.195634	0.456025	0.213669
meso_unpairedC.Hippo_signaling_pathway.counts.txt	0.475825	1.12927	2.04538
meso_unpairedC.Hippo_signaling_pathway_-fly.counts.txt	0.471814	0.998999	2.04538
meso_unpairedC.Huntington's_disease.counts.txt	0.0258262	1.61169	0.247927
meso_unpairedC.Inflammatory_mediator_regulation_of_TRP_channels.counts.txt	0.176556	0.710883	1.60496
meso_unpairedC.Influenza_A.counts.txt	0.361837	1.01304	1.88327
meso_unpairedC.Inositol_phosphate_metabolism.counts.txt	0.349268	2.34722	0.270557
meso_unpairedC.Insulin_signaling_pathway.counts.txt	0.482282	0.795618	1.40775
meso_unpairedC.Legionellosis.counts.txt	0.366339	1.97679	15.4989
meso_unpairedC.Long-term_depression.counts.txt	0.451262	0.303705	0.213669
meso_unpairedC.Long-term_potentiation.counts.txt	0.213388	0.590683	1.32947
meso_unpairedC.Lysosome.counts.txt	0.0641472	1.76256	3.54347
meso_unpairedC.MAPK_signaling_pathway.counts.txt	0.261452	0.227502	0.44093
meso_unpairedC.Measles.counts.txt	0.423225	4.35872	0.0759147
meso_unpairedC.Meiosis_-_yeast.counts.txt	0.0452533	1.4056	0.410525
meso_unpairedC.Melanogenesis.counts.txt	0.281762	0.434929	1.40775
meso_unpairedC.Methane_metabolism.counts.txt	0.349268	0.586643	0.98859
meso_unpairedC.Morphine_addiction.counts.txt	0.0744573	0.214756	0.734725
meso_unpairedC.mRNA_surveillance_pathway.counts.txt	0.092174	0.7491	0.2902
meso_unpairedC.mTOR_signaling_pathway.counts.txt	0.0525963	0.736537	0.0360353
meso_unpairedC.Natural_killer_cell_mediated_cytotoxicity.counts.txt	0.408481	0.356294	0.365254
meso_unpairedC.Neurotrophin_signaling_pathway.counts.txt	0.444775	0.383047	1.81156
meso_unpairedC.NOD-like_receptor_signaling_pathway.counts.txt	0.133359	4.29021	7.68159
meso_unpairedC.Olfactory_transduction.counts.txt	0.0502062	0.296349	1.60496
meso_unpairedC.Oocyte_meiosis.counts.txt	0.28383	0.872532	1.06606
meso_unpairedC.Osteoclast_differentiation.counts.txt	0.408481	0.356294	0.365254
meso_unpairedC.Oxidative_phosphorylation.counts.txt	0.394863	3.22459	2.02407
meso_unpairedC.Parkinson's_disease.counts.txt	0.318301	2.29694	1.19974
meso_unpairedC.Pathogenic_Escherichia_coli_infection.counts.txt	0.0123813	7.30597	17.7202
meso_unpairedC.Pathways_in_cancer.counts.txt	0.01629	2.58285	7.68159
meso_unpairedC.Pertussis.counts.txt	0.470826	0.378357	1.81156
meso_unpairedC.Phagosome.counts.txt	0.000465842	2.92942	11.2489
meso_unpairedC.Phosphatidylinositol_signaling_system.counts.txt	0.405091	0.299161	1.59528
meso_unpairedC.Phototransduction.counts.txt	0.270146	0.324378	2.25764
meso_unpairedC.Phototransduction_-_fly.counts.txt	0.179163	0.98385	3.27692
meso_unpairedC.PI3K-Akt_signaling_pathway.counts.txt	0.0887194	1.78487	4.43994
meso_unpairedC.Plant-pathogen_interaction.counts.txt	0.000263824	1.54938	6.06134
meso_unpairedC.PPAR_signaling_pathway.counts.txt	0.0372658	1.27599	98.9542
meso_unpairedC.Prion_diseases.counts.txt	0.308538	0.469869	2.63483
meso_unpairedC.Progesterone-mediated_oocyte_maturation.counts.txt	0.168208	3.84956	6.07846
meso_unpairedC.Prostate_cancer.counts.txt	0.0606123	3.54126	7.68159
meso_unpairedC.Proteasome.counts.txt	0.00275468	1.10474	2.85877
meso_unpairedC.Protein_export.counts.txt	0.0536733	0.979543	5.12278
meso_unpairedC.Protein_processing_in_endoplasmic_reticulum.counts.txt	0.00399747	1.92855	5.64554
meso_unpairedC.Proteoglycans_in_cancer.counts.txt	0.141187	0.681217	1.68404
meso_unpairedC.Purine_metabolism.counts.txt	0.316195	1.02056	2.04813
meso_unpairedC.Pyrimidine_metabolism.counts.txt	0.5	1.02823	2.04813
meso_unpairedC.Pyruvate_metabolism.counts.txt	0.408481	0.495107	5.20583
meso_unpairedC.Rap1_signaling_pathway.counts.txt	0.290163	0.723385	2.7353
meso_unpairedC.Ras_signaling_pathway.counts.txt	0.115166	0.315817	1.40775
meso_unpairedC.Regulation_of_actin_cytoskeleton.counts.txt	0.252395	1.07915	1.98059
meso_unpairedC.Retrograde_endocannabinoid_signaling.counts.txt	0.408481	0.469869	0.557846
meso_unpairedC.Rheumatoid_arthritis.counts.txt	0.0227257	0.995736	2.15427
meso_unpairedC.Ribosome.counts.txt	0.00214741	10.0313	17.1486
meso_unpairedC.RNA_degradation.counts.txt	0.5	2.25427	0.849615
meso_unpairedC.RNA_transport.counts.txt	0.0117329	0.975959	23.7658
meso_unpairedC.Salivary_secretion.counts.txt	0.0502062	0.296349	1.60496
meso_unpairedC.Salmonella_infection.counts.txt	0.342568	0.736013	1.85006
meso_unpairedC.Serotonergic_synapse.counts.txt	0.408481	0.469869	0.557846
meso_unpairedC.Shigellosis.counts.txt	0.457229	0.984117	3.69062
meso_unpairedC.Spliceosome.counts.txt	0.107962	0.0526539	0.223553
meso_unpairedC.Synaptic_vesicle_cycle.counts.txt	0.451262	2.72151	2.15427
meso_unpairedC.T_cell_receptor_signaling_pathway.counts.txt	0.193238	0.619182	0.365254
meso_unpairedC.TGF-beta_signaling_pathway.counts.txt	0.195634	0.415766	0.213669
meso_unpairedC.Thyroid_hormone_signaling_pathway.counts.txt	0.304204	1.25927	1.91708
meso_unpairedC.Tight_junction.counts.txt	0.255034	1.10153	3.83423
meso_unpairedC.TNF_signaling_pathway.counts.txt	0.0525963	0.461306	0.0188964
meso_unpairedC.Toxoplasmosis.counts.txt	0.413533	0.496549	1.05597
meso_unpairedC.Tuberculosis.counts.txt	0.231304	1.59337	2.64176
meso_unpairedC.Ubiquitin_mediated_proteolysis.counts.txt	0.408481	0.475903	1.40408
meso_unpairedC.Vascular_smooth_muscle_contraction.counts.txt	0.318251	0.65063	1.40775
meso_unpairedC.Vasopressin-regulated_water_reabsorption.counts.txt	0.0214218	0.211678	2.1267
meso_unpairedC.VEGF_signaling_pathway.counts.txt	0.408481	0.356294	0.365254
meso_unpairedC.Vibrio_cholerae_infection.counts.txt	0.37937	2.48808	2.27191
meso_unpairedC.Viral_carcinogenesis.counts.txt	0.342722	0.381512	0.642679
meso_unpairedC.Wnt_signaling_pathway.counts.txt	0.270146	0.440618	0.726868
