# Supplementary material for: Insights into transcriptional changes that accompany organelle sequestration from the stolen nucleus of Mesodinium rubrum
Source: BMC Genomics. 2015 Oct 16;16:805. doi: 10.1186/s12864-015-2052-9 (PMC4609049; doi:10.1186/s12864-015-2052-9)
Supplement: Additional file 4: Table S4. — Description and classification of DESeq log2FC over-expressed genes in KN. Genes of note are in bold with parenthetical notation indicating the pathway to which they belong. (XLSX 37 kb) [file 12864_2015_2052_MOESM4_ESM.xlsx]

## Sheet: Sheet1
Supplementary Table 4. Description and classification of DESeq log2FC over-expressed genes in KN. Genes of note are in bold with parenthetical notation indicating the pathway to which they belong.
KO number	KO description	Category	Subcategory
K01358	clpP, CLPP; ATP-dependent Clp protease, protease subunit [EC:3.4.21.92]	Cellular Processes	Cell growth and death
K02606	ORC4; origin recognition complex subunit 4	Cellular Processes	Cell growth and death
K06639	CDC14; cell division cycle 14 [EC:3.1.3.16 3.1.3.48]	Cellular Processes	Cell growth and death
K06666	TUP1; glucose repression regulatory protein TUP1	Cellular Processes	Cell growth and death
K06666	TUP1; glucose repression regulatory protein TUP1	Cellular Processes	Cell growth and death
K12182	HGS, HRS, VPS27; hepatocyte growth factor-regulated tyrosine kinase substrate	Cellular Processes	Transport and catabolism
K05677	ABCD3, PMP70; ATP-binding cassette, subfamily D (ALD), member 3	Environmental Information Processing	Membrane transport
K04368	MAP2K1, MEK1; mitogen-activated protein kinase kinase 1 [EC:2.7.12.2]	Environmental Information Processing	Signal transduction
K05315	CACNA1N; voltage-dependent calcium channel alpha 1, invertebrate	Environmental Information Processing	Signal transduction
K05692	ACTB_G1; actin betagamma 1	Environmental Information Processing	Signal transduction
K05863	SLC25A4S, ANT; solute carrier family 25 (mitochondrial adenine nucleotide translocator), member 45631	Environmental Information Processing	Signal transduction
K03070	secA; preprotein translocase subunit SecA	Genetic Information Processing	Folding, sorting and degradation
K04043	dnaK; molecular chaperone DnaK	Genetic Information Processing	Folding, sorting and degradation
K10088	OS9; protein OS-9	Genetic Information Processing	Folding, sorting and degradation
K12161	URM1; ubiquitin related modifier 1	Genetic Information Processing	Folding, sorting and degradation
K14002	SCJ1; DnaJ-related protein SCJ1	Genetic Information Processing	Folding, sorting and degradation
K07466	RFA1, RPA1, rpa; replication factor A1	Genetic Information Processing	Replication and repair
K00565	RNMT; mRNA (guanine-N7-)-methyltransferase [EC:2.1.1.56]	Genetic Information Processing	Translation
K01867	WARS, trpS; tryptophanyl-tRNA synthetase [EC:6.1.1.2]	Genetic Information Processing	Translation
K01870	IARS, ileS; isoleucyl-tRNA synthetase [EC:6.1.1.5]	Genetic Information Processing	Translation
K01873	VARS, valS; valyl-tRNA synthetase [EC:6.1.1.9]	Genetic Information Processing	Translation
K01889	FARSA, pheS; phenylalanyl-tRNA synthetase alpha chain [EC:6.1.1.20]	Genetic Information Processing	Translation
K02876	RP-L15, MRPL15, rplO; large subunit ribosomal protein L15	Genetic Information Processing	Translation
K02945	RP-S1, rpsA; small subunit ribosomal protein S1	Genetic Information Processing	Translation
K02945	RP-S1, rpsA; small subunit ribosomal protein S1	Genetic Information Processing	Translation
K05749	CYFIP; cytoplasmic FMR1 interacting protein	Genetic Information Processing	Translation
K11129	NHP2, NOLA2; HACA ribonucleoprotein complex subunit 2	Genetic Information Processing	Translation
K14559	MPP10; U3 small nucleolar RNA-associated protein MPP10	Genetic Information Processing	Translation
K15541	MPE1; protein MPE1	Genetic Information Processing	Translation
K10380	ANK; ankyrin	Cytoskeleton proteins	Intermediate filaments
K10408	DNAH; dynein heavy chain, axonemal	Cytoskeleton proteins	Microtubules
K00108	E1.1.99.1, betA, CHDH; choline dehydrogenase [EC:1.1.99.1]	Metabolism	Amino acid metabolism
K00816	CCBL; kynurenine---oxoglutarate transaminase cysteine-S-conjugate beta-lyase glutamine---phenylpyruvate transaminase [EC:2.6.1.7 4.4.1.13 2.6.1.64]	Metabolism	Amino acid metabolism
K01251	E3.3.1.1, ahcY; adenosylhomocysteinase [EC:3.3.1.1]	Metabolism	Amino acid metabolism
K00225	GLDH; L-galactono-1,4-lactone dehydrogenase [EC:1.3.2.3]	Metabolism	Carbohydrate metabolism
K00326	E1.6.2.2; cytochrome-b5 reductase [EC:1.6.2.2]	Metabolism	Carbohydrate metabolism
K01858	E5.5.1.4, INO1; myo-inositol-1-phosphate synthase [EC:5.5.1.4]	Metabolism	Carbohydrate metabolism
K00261	GLUD1_2, gdhA; glutamate dehydrogenase (NAD(P)+) [EC:1.4.1.3]	Metabolism	Energy metabolism
K00413	CYC1, CYT1, petC; ubiquinol-cytochrome c reductase cytochrome c1 subunit	Metabolism	Energy metabolism
K00958	sat, met3; sulfate adenylyltransferase [EC:2.7.7.4]	Metabolism	Energy metabolism
K01507	ppa; inorganic pyrophosphatase [EC:3.6.1.1]	Metabolism	Energy metabolism
K01507	ppa; inorganic pyrophosphatase [EC:3.6.1.1]	Metabolism	Energy metabolism
K02115	ATPF1G, atpG; F-type H+-transporting ATPase subunit gamma [EC:3.6.3.14]	Metabolism	Energy metabolism
K02258	COX11; cytochrome c oxidase assembly protein subunit 11	Metabolism	Energy metabolism
K02636	petC; cytochrome b6-f complex iron-sulfur subunit [EC:1.10.9.1]	Metabolism	Energy metabolism
K02641	petH; ferredoxin--NADP+ reductase [EC:1.18.1.2]	Metabolism	Energy metabolism
K02716	psbO; photosystem II oxygen-evolving enhancer protein 1	Metabolism	Energy metabolism
K02717	psbP; photosystem II oxygen-evolving enhancer protein 2	Metabolism	Energy metabolism
K02719	psbU; photosystem II PsbU protein	Metabolism	Energy metabolism
K03885	ndh; NADH dehydrogenase [EC:1.6.99.3]	Metabolism	Energy metabolism
K08902	psb27; photosystem II Psb27 protein	Metabolism	Energy metabolism
K08906	petJ; cytochrome c6	Metabolism	Energy metabolism
K08907	LHCA1; light-harvesting complex I chlorophyll ab binding protein 1	Metabolism	Energy metabolism
K08907	LHCA1; light-harvesting complex I chlorophyll ab binding protein 1	Metabolism	Energy metabolism
K08910	LHCA4; light-harvesting complex I chlorophyll ab binding protein 4	Metabolism	Energy metabolism
K08910	LHCA4; light-harvesting complex I chlorophyll ab binding protein 4	Metabolism	Energy metabolism
K08910	LHCA4; light-harvesting complex I chlorophyll ab binding protein 4	Metabolism	Energy metabolism
K08910	LHCA4; light-harvesting complex I chlorophyll ab binding protein 4	Metabolism	Energy metabolism
K08910	LHCA4; light-harvesting complex I chlorophyll ab binding protein 4	Metabolism	Energy metabolism
K08910	LHCA4; light-harvesting complex I chlorophyll ab binding protein 4	Metabolism	Energy metabolism
K08910	LHCA4; light-harvesting complex I chlorophyll ab binding protein 4	Metabolism	Energy metabolism
K14332	psaO; photosystem I subunit PsaO	Metabolism	Energy metabolism
K06119	SQD2; sulfoquinovosyltransferase [EC:2.4.1.-]	Metabolism	Lipid metabolism
K06130	LYPLA2; lysophospholipase II [EC:3.1.1.5]	Metabolism	Lipid metabolism
K00228	CPOX, hemF; coproporphyrinogen III oxidase [EC:1.3.3.3]	Metabolism	Metabolism of cofactors and vitamins
K00510	HMOX, hmuO, ho; heme oxygenase [EC:1.14.99.3]	Metabolism	Metabolism of cofactors and vitamins
K00591	COQ3; hexaprenyldihydroxybenzoate methyltransferase [EC:2.1.1.114]	Metabolism	Metabolism of cofactors and vitamins
K00604	MTFMT, fmt; methionyl-tRNA formyltransferase [EC:2.1.2.9]	Metabolism	Metabolism of cofactors and vitamins
K01599	hemE, UROD; uroporphyrinogen decarboxylase [EC:4.1.1.37]	Metabolism	Metabolism of cofactors and vitamins
K01599	hemE, UROD; uroporphyrinogen decarboxylase [EC:4.1.1.37]	Metabolism	Metabolism of cofactors and vitamins
K01662	dxs; 1-deoxy-D-xylulose-5-phosphate synthase [EC:2.2.1.7]	Metabolism	Metabolism of cofactors and vitamins
K01885	EARS, gltX; glutamyl-tRNA synthetase [EC:6.1.1.17]	Metabolism	Metabolism of cofactors and vitamins
K02492	hemA; glutamyl-tRNA reductase [EC:1.2.1.70]	Metabolism	Metabolism of cofactors and vitamins
K03403	chlH, bchH; magnesium chelatase subunit H [EC:6.6.1.1]	Metabolism	Metabolism of cofactors and vitamins
K03404	chlD, bchD; magnesium chelatase subunit D [EC:6.6.1.1]	Metabolism	Metabolism of cofactors and vitamins
K11754	folC; dihydrofolate synthase folylpolyglutamate synthase [EC:6.3.2.12 6.3.2.17]	Metabolism	Metabolism of cofactors and vitamins
K13248	PHOSPHO2; pyridoxal phosphate phosphatase PHOSPHO2 [EC:3.1.3.74]	Metabolism	Metabolism of cofactors and vitamins
K13606	NOL, NYC1; chlorophyll(ide) b reductase [EC:1.1.1.294]	Metabolism	Metabolism of cofactors and vitamins
K14153	thiDE; hydroxymethylpyrimidine kinase phosphomethylpyrimidine kinase thiamine-phosphate diphosphorylase [EC:2.7.1.49 2.7.4.7 2.5.1.3]	Metabolism	Metabolism of cofactors and vitamins
K14759	PHYLLO; isochorismate synthase 2-succinyl-5-enolpyruvyl-6-hydroxy-3-cyclohexene-1-carboxylate synthase 2-succinyl-6-hydroxy-2,4-cyclohexadiene-1-carboxylate synthase O-succinylbenzoate synthase [EC:5.4.4.2 2.2.1.9 4.2.99.20 4.2.1.113]	Metabolism	Metabolism of cofactors and vitamins
K01920	E6.3.2.3, gshB; glutathione synthase [EC:6.3.2.3]	Metabolism	Metabolism of other amino acids
K02291	crtB; phytoene synthase [EC:2.5.1.32]	Metabolism	Metabolism of terpenoids and polyketides
K02293	PDS, crtP; 15-cis-phytoene desaturase [EC:1.3.5.5]	Metabolism	Metabolism of terpenoids and polyketides
K05355	hexPS, COQ1; hexaprenyl-diphosphate synthase [EC:2.5.1.82 2.5.1.83]	Metabolism	Metabolism of terpenoids and polyketides
K06443	lcyB, crtL1, crtY; lycopene beta-cyclase [EC:5.5.1.19]	Metabolism	Metabolism of terpenoids and polyketides
K09838	ZEP, ABA1; zeaxanthin epoxidase [EC:1.14.13.90]	Metabolism	Metabolism of terpenoids and polyketides
K13789	GGPS; geranylgeranyl diphosphate synthase, type II [EC:2.5.1.1 2.5.1.10 2.5.1.29]	Metabolism	Metabolism of terpenoids and polyketides
K00609	pyrB, PYR2; aspartate carbamoyltransferase catalytic subunit [EC:2.1.3.2]	Metabolism	Nucleotide metabolism
K00760	hprT, hpt, HPRT1; hypoxanthine phosphoribosyltransferase [EC:2.4.2.8]	Metabolism	Nucleotide metabolism
K00856	E2.7.1.20, ADK; adenosine kinase [EC:2.7.1.20]	Metabolism	Nucleotide metabolism
K00940	E2.7.4.6, ndk; nucleoside-diphosphate kinase [EC:2.7.4.6]	Metabolism	Nucleotide metabolism
K03000	RPA12, ZNRD1; DNA-directed RNA polymerase I subunit RPA12	Metabolism	Nucleotide metabolism
K00029	E1.1.1.40, maeB; malate dehydrogenase (oxaloacetate-decarboxylating)(NADP+) [EC:1.1.1.40]	Metabolism	Overview
K00029	E1.1.1.40, maeB; malate dehydrogenase (oxaloacetate-decarboxylating)(NADP+) [EC:1.1.1.40]	Metabolism	Overview
K00134	GAPDH, gapA; glyceraldehyde 3-phosphate dehydrogenase [EC:1.2.1.12]	Metabolism	Overview
K00134	GAPDH, gapA; glyceraldehyde 3-phosphate dehydrogenase [EC:1.2.1.12]	Metabolism	Overview
K00297	metF, MTHFR; methylenetetrahydrofolate reductase (NADPH) [EC:1.5.1.20]	Metabolism	Overview
K00548	metH, MTR; 5-methyltetrahydrofolate--homocysteine methyltransferase [EC:2.1.1.13]	Metabolism	Overview
K00615	E2.2.1.1, tktA, tktB; transketolase [EC:2.2.1.1]	Metabolism	Overview
K00789	metK; S-adenosylmethionine synthetase [EC:2.5.1.6]	Metabolism	Overview
K00855	PRK, prkB; phosphoribulokinase [EC:2.7.1.19]	Metabolism	Overview
K00927	PGK, pgk; phosphoglycerate kinase [EC:2.7.2.3]	Metabolism	Overview
K01609	trpC; indole-3-glycerol phosphate synthase [EC:4.1.1.48]	Metabolism	Overview
K01620	ltaE; threonine aldolase [EC:4.1.2.5]	Metabolism	Overview
K01624	FBA, fbaA; fructose-bisphosphate aldolase, class II [EC:4.1.2.13]	Metabolism	Overview
K01624	FBA, fbaA; fructose-bisphosphate aldolase, class II [EC:4.1.2.13]	Metabolism	Overview
K01649	leuA; 2-isopropylmalate synthase [EC:2.3.3.13]	Metabolism	Overview
K01676	E4.2.1.2A, fumA, fumB; fumarate hydratase, class I [EC:4.2.1.2]	Metabolism	Overview
K01679	E4.2.1.2B, fumC; fumarate hydratase, class II [EC:4.2.1.2]	Metabolism	Overview
K01739	metB; cystathionine gamma-synthase [EC:2.5.1.48]	Metabolism	Overview
K01803	TPI, tpiA; triosephosphate isomerase (TIM) [EC:5.3.1.1]	Metabolism	Overview
K01803	TPI, tpiA; triosephosphate isomerase (TIM) [EC:5.3.1.1]	Metabolism	Overview
K01897	ACSL, fadD; long-chain acyl-CoA synthetase [EC:6.2.1.3]	Metabolism	Overview
K02372	fabZ; 3-hydroxyacyl-[acyl-carrier-protein] dehydratase [EC:4.2.1.59]	Metabolism	Overview
K07404	pgl; 6-phosphogluconolactonase [EC:3.1.1.31]	Metabolism	Overview
K09458	fabF; 3-oxoacyl-[acyl-carrier-protein] synthase II [EC:2.3.1.179]	Metabolism	Overview
K17069	MET17; O-acetylhomoserineO-acetylserine sulfhydrylase [EC:2.5.1.49 2.5.1.47]	Metabolism	Overview
K01101	E3.1.3.41; 4-nitrophenyl phosphatase [EC:3.1.3.41]	Metabolism	Xenobioticsiodegradation and metabolism
K11644	SIN3A; paired amphipathic helix protein Sin3a	Chromosome and associated proteins	Histone modification
K10426	DCTN4; dynactin 4	Cytoskeleton proteins	Microtubules
