# Supplementary material for: Insights into transcriptional changes that accompany organelle sequestration from the stolen nucleus of Mesodinium rubrum
Source: BMC Genomics. 2015 Oct 16;16:805. doi: 10.1186/s12864-015-2052-9 (PMC4609049; doi:10.1186/s12864-015-2052-9)
Supplement: Additional file 5: Table S5. — Description and classification of DESeq log2FC under-expressed genes in KN. Genes of note are in bold with parenthetical notation indicating the pathway to which they belong. Genes were assigned to their structural or enzymatic function (for example, “Chromosome”, “Cytoskeleton Proteins”, “Peptidases”, and “Ubiquitin System”) when they returned associations with categories not relevant to this system (for example, Human Diseases and Organismal Processes). (XLSX 48 kb) [file 12864_2015_2052_MOESM5_ESM.xlsx]

## Sheet: Sheet1
Supplementary Table 5. Description and classification of DESeq log2FC under-expressed genes in KN. Genes of note are in bold with parenthetical notation indicating the pathway to which they belong. When genes were assigned to their structural or enzymatic function(for example, "Chromosome" Cytoskeleton Proteins," "Peptidases," and "Ubiquitin System") when they returned associations with categorie…
KO number	KO description	Category	Subcategory
K06670	SCC1, MCD1, RAD21; cohesin complex subunit SCC1	Cellular Processes	Cell growth and death
K06672	SCC2, NIPBL; cohesin loading factor subunit SCC2	Cellular Processes	Cell growth and death
K01363	CTSB; cathepsin B [EC:3.4.22.1]	Cellular Processes	Transport and catabolism
K07375	TUBB; tubulin beta	Cellular Processes	Transport and catabolism
K02016	ABC.FEV.S; iron complex transport system substrate-binding protein	Environmental Information Processing	Membrane transport
K02471	yddA; putative ATP-binding cassette transporter	Environmental Information Processing	Membrane transport
K04368	MAP2K1, MEK1; mitogen-activated protein kinase kinase 1 [EC:2.7.12.2]	Environmental Information Processing	Signal transduction
K04962	RYR2; ryanodine receptor 2	Environmental Information Processing	Signal transduction
K05315	CACNA1N; voltage-dependent calcium channel alpha 1, invertebrate	Environmental Information Processing	Signal transduction
K05868	CCNB; cyclin	Environmental Information Processing	Signal transduction
K06067	HDAC1_2; histone deacetylase 12 [EC:3.5.1.98]	Environmental Information Processing	Signal transduction
K06631	PLK1; polo-like kinase 1 [EC:2.7.11.21]	Environmental Information Processing	Signal transduction
K07198	PRKAA, AMPK; 5'-AMP-activated protein kinase, catalytic alpha subunit [EC:2.7.11.11]	Environmental Information Processing	Signal transduction
K09420	MYB; myb proto-oncogene protein	Environmental Information Processing	Signal transduction
K11229	BCK1; mitogen-activated protein kinase kinase kinase [EC:2.7.11.1]	Environmental Information Processing	Signal transduction
K11230	SSK2; mitogen-activated protein kinase kinase kinase [EC:2.7.11.25]	Environmental Information Processing	Signal transduction
K14489	AHK2_3_4; arabidopsis histidine kinase 234 (cytokinin receptor) [EC:2.7.13.3]	Environmental Information Processing	Signal transduction
K05592	deaD; ATP-dependent RNA helicase DeaD [EC:3.6.4.13]	Genetic Information Processing	Folding, sorting and degradation
K08054	CANX; calnexin	Genetic Information Processing	Folding, sorting and degradation
K08486	STX1B_2_3; syntaxin 1B23	Genetic Information Processing	Folding, sorting and degradation
K08506	SYP7; syntaxin of plants SYP7	Genetic Information Processing	Folding, sorting and degradation
K08515	VAMP7; vesicle-associated membrane protein 7	Genetic Information Processing	Folding, sorting and degradation
K08515	VAMP7; vesicle-associated membrane protein 7	Genetic Information Processing	Folding, sorting and degradation
K09584	PDIA6, TXNDC7; protein disulfide-isomerase A6 [EC:5.3.4.1]	Genetic Information Processing	Folding, sorting and degradation
K10610	DDB1; DNA damage-binding protein 1	Genetic Information Processing	Folding, sorting and degradation
K14007	SEC24; protein transport protein SEC24	Genetic Information Processing	Folding, sorting and degradation
K14011	UBXN6, UBXD1; UBX domain-containing protein 6	Genetic Information Processing	Folding, sorting and degradation
K14012	SHP1, UBX1, NSFL1C; UBX domain-containing protein 1	Genetic Information Processing	Folding, sorting and degradation
K14016	UFD1; ubiquitin fusion degradation protein 1	Genetic Information Processing	Folding, sorting and degradation
K10865	MRE11; double-strand break repair protein MRE11	Genetic Information Processing	Replication and repair
K10896	FANCM; fanconi anemia group M protein	Genetic Information Processing	Replication and repair
K03125	TAF1; transcription initiation factor TFIID subunit 1	Genetic Information Processing	Transcription
K12733	PPIL1; peptidyl-prolyl cis-trans isomerase-like 1 [EC:5.2.1.8]	Genetic Information Processing	Transcription
K12821	PRPF40, PRP40; pre-mRNA-processing factor 40	Genetic Information Processing	Transcription
K12823	DDX5, DBP2; ATP-dependent RNA helicase DDX5DBP2 [EC:3.6.4.13]	Genetic Information Processing	Transcription
K12827	SF3A3, SAP61, PRP9; splicing factor 3A subunit 3	Genetic Information Processing	Transcription
K12834	PHF5A; PHD finger-like domain-containing protein 5A	Genetic Information Processing	Transcription
K12863	CWC15; protein CWC15	Genetic Information Processing	Transcription
K00974	cca; tRNA nucleotidyltransferase (CCA-adding enzyme) [EC:2.7.7.72 3.1.3.- 3.1.4.-]	Genetic Information Processing	Translation
K01892	HARS, hisS; histidyl-tRNA synthetase [EC:6.1.1.21]	Genetic Information Processing	Translation
K02433	gatA, QRSL1; aspartyl-tRNA(Asn)glutamyl-tRNA(Gln) amidotransferase subunit A [EC:6.3.5.6 6.3.5.7]	Genetic Information Processing	Translation
K02937	RP-L7e, RPL7; large subunit ribosomal protein L7e	Genetic Information Processing	Translation
K03231	EEF1A; elongation factor 1-alpha	Genetic Information Processing	Translation
K03253	EIF3B; translation initiation factor 3 subunit	Genetic Information Processing	Translation
K05749	CYFIP; cytoplasmic FMR1 interacting protein	Genetic Information Processing	Translation
K06943	NOG1; nucleolar GTP-binding protein	Genetic Information Processing	Translation
K07179	RIOK2; RIO kinase 2 [EC:2.7.11.1]	Genetic Information Processing	Translation
K09291	TPR; nucleoprotein TPR	Genetic Information Processing	Translation
K13171	SRRM1, SRM160; serinearginine repetitive matrix protein 1	Genetic Information Processing	Translation
K14326	UPF1, RENT1; regulator of nonsense transcripts 1 [EC:3.6.4.-]	Genetic Information Processing	Translation
K14399	CLP1, HERB; polyribonucleotide 5'-hydroxyl-kinase [EC:2.7.1.78]	Genetic Information Processing	Translation
K14537	NUG2, GNL2; nuclear GTP-binding protein	Genetic Information Processing	Translation
K14544	UTP22, NOL6; U3 small nucleolar RNA-associated protein 22	Genetic Information Processing	Translation
K14569	BMS1; ribosome biogenesis protein BMS1	Genetic Information Processing	Translation
K14962	WDR82, SWD2, CPS35; COMPASS component SWD2	Genetic Information Processing	Translation
K10380	ANK; ankyrin	Cytoskeleton Proteins	Intermediate Filaments
K10691	UBR4, ZUBR1; E3 ubiquitin-protein ligase UBR4 [EC:6.3.2.19]	Ubiquitin System	Ubiquitin ligases
K01354	ptrB; oligopeptidase B [EC:3.4.21.83]	Peptidases	Serine Peptidases
K08844	LRRK2; leucine-rich repeat kinase 2 [EC:2.7.11.1]	Exosome	Exosomal proteins
K09553	STIP1; stress-induced-phosphoprotein 1	Chaperones and Folding Catalysts	Other Chaperones and Cochaperones
K09553	STIP1; stress-induced-phosphoprotein 1	Chaperones and Folding Catalysts	Other Chaperones and Cochaperones
K11251	H2A; histone H2A	Chromosome	Nucleosome Assembly Factors
K08874	TRRAP; transformationtranscription domain-associated protein	Chromosome	Histone Modification Proteins
K11407	HDAC6_10; histone deacetylase 610 [EC:3.5.1.98]	Chromosome	Histone Modification Proteins
K00599	E2.1.1.-; [EC:2.1.1.-]	Metabolism	Amino acid metabolism
K00889	E2.7.1.68, PIP5K; 1-phosphatidylinositol-4-phosphate 5-kinase [EC:2.7.1.68]	Metabolism	Carbohydrate metabolism
K01177	E3.2.1.2; beta-amylase [EC:3.2.1.2]	Metabolism	Carbohydrate metabolism
K16055	TPS; trehalose 6-phosphate synthasephosphatase [EC:2.4.1.15 3.1.3.12]	Metabolism	Carbohydrate metabolism
K01507	ppa; inorganic pyrophosphatase [EC:3.6.1.1]	Metabolism	Energy metabolism (oxidative phosphorylation)
K01674	cah; carbonic anhydrase [EC:4.2.1.1]	Metabolism	Energy metabolism (nitrogen metabolism)
K02150	ATPeVE, ATP6E; V-type H+-transporting ATPase subunit E [EC:3.6.3.14]	Metabolism	Energy metabolism (oxidative phosphorylation)
K02267	COX6B; cytochrome c oxidase subunit 6	Metabolism	Energy metabolism (oxidative phosphorylation)
K02575	NRT, narK, nrtP, nasA; MFS transporter, NNP family, nitratenitrite transporter	Metabolism	Energy metabolism (nitrogen metabolism)
K10534	NR; nitrate reductase (NAD(P)H) [EC:1.7.1.1 1.7.1.2 1.7.1.3]	Metabolism	Energy metabolism (nitrogen metabolism)
K17725	ETHE1; sulfur dioxygenase [EC:1.13.11.18]	Metabolism	Energy metabolism
K00729	ALG5; dolichyl-phosphate beta-glucosyltransferase [EC:2.4.1.117]	Metabolism	Glycan biosynthesis and metabolism
K00737	MGAT3; beta-1,4-mannosyl-glycoprotein beta-1,4-N-acetylglucosaminyltransferase [EC:2.4.1.144]	Metabolism	Glycan biosynthesis and metabolism
K05291	PIGS; phosphatidylinositol glycan, class S	Metabolism	Glycan biosynthesis and metabolism
K09667	OGT; protein O-GlcNAc transferase [EC:2.4.1.255]	Metabolism	Glycan biosynthesis and metabolism
K00213	DHCR7; 7-dehydrocholesterol reductase [EC:1.3.1.21]	Metabolism	Lipid metabolism
K00655	plsC; 1-acyl-sn-glycerol-3-phosphate acyltransferase [EC:2.3.1.51]	Metabolism	Lipid metabolism
K00681	ggt; gamma-glutamyltranspeptidase [EC:2.3.2.2]	Metabolism	Lipid metabolism
K04718	SPHK; sphingosine kinase [EC:2.7.1.91]	Metabolism	Lipid metabolism
K13621	BTA1; betaine lipid synthase	Metabolism	Lipid metabolism
K15728	LPIN; phosphatidate phosphatase LPIN [EC:3.1.3.4]	Metabolism	Lipid metabolism
K00295	MTD1; methylenetetrahydrofolate dehydrogenase (NAD+) [EC:1.5.1.15]	Metabolism	Metabolism of cofactors and vitamins (folate metabolism)
K08681	pdxT, pdx2; 5'-phosphate synthase pdxT subunit [EC:4.3.3.6]	Metabolism	Metabolism of cofactors and vitamins (vitamin B6 metabolism)
K08681	pdxT, pdx2; 5'-phosphate synthase pdxT subunit [EC:4.3.3.6]	Metabolism	Metabolism of cofactors and vitamins (vitamin B6 metabolism)
K00799	GST, gst; glutathione S-transferase [EC:2.5.1.18]	Metabolism	Metabolism of other amino acids (glutathione metabolism)
K00799	GST, gst; glutathione S-transferase [EC:2.5.1.18]	Metabolism	Metabolism of other amino acids (glutathione metabolism)
K00254	DHODH, pyrD; dihydroorotate dehydrogenase [EC:1.3.5.2]	Metabolism	Nucleotide metabolism
K00876	udk, UCK; uridine kinase [EC:2.7.1.48]	Metabolism	Nucleotide metabolism
K00939	E2.7.4.3, adk; adenylate kinase [EC:2.7.4.3]	Metabolism	Nucleotide metabolism
K00942	E2.7.4.8, gmk; guanylate kinase [EC:2.7.4.8]	Metabolism	Nucleotide metabolism
K01139	spoT, HDDC3; guanosine-3',5'-bis(diphosphate) 3'-pyrophosphohydrolase [EC:3.1.7.2]	Metabolism	Nucleotide metabolism
K01509	E3.6.1.3; adenosinetriphosphatase [EC:3.6.1.3]	Metabolism	Nucleotide metabolism
K01923	purC; phosphoribosylaminoimidazole-succinocarboxamide synthase [EC:6.3.2.6]	Metabolism	Nucleotide metabolism
K03018	RPC1, POLR3A; DNA-directed RNA polymerase III subunit RPC1 [EC:2.7.7.6]	Metabolism	Nucleotide metabolism
K00059	fabG; 3-oxoacyl-[acyl-carrier protein] reductase [EC:1.1.1.100]	Metabolism	Overview
K00121	frmA, ADH5, adhC; S-(hydroxymethyl)glutathione dehydrogenase alcohol dehydrogenase [EC:1.1.1.284 1.1.1.1]	Metabolism	Overview
K00264	GLT1; glutamate synthase (NADPHNADH) [EC:1.4.1.13 1.4.1.14]	Metabolism	Overview (nitrogen metabolism)
K00814	GPT, ALT; alanine transaminase [EC:2.6.1.2]	Metabolism	Overview
K00826	E2.6.1.42, ilvE; branched-chain amino acid aminotransferase [EC:2.6.1.42]	Metabolism	Overview
K01491	folD; methylenetetrahydrofolate dehydrogenase (NADP+) methenyltetrahydrofolate cyclohydrolase [EC:1.5.1.5 3.5.4.9]	Metabolism	Overview
K01738	cysK; cysteine synthase A [EC:2.5.1.47]	Metabolism	Overview
K01783	rpe, RPE; ribulose-phosphate 3-epimerase [EC:5.1.3.1]	Metabolism	Overview
K01915	glnA; glutamine synthetase [EC:6.3.1.2]	Metabolism	Overview (nitrogen metabolism)
K07515	HADHA; enoyl-CoA hydratase long-chain 3-hydroxyacyl-CoA dehydrogenase [EC:4.2.1.17 1.1.1.211]	Metabolism	Overview
K13954	yiaY; alcohol dehydrogenase [EC:1.1.1.1]	Metabolism	Overview
K14455	GOT2; aspartate aminotransferase, mitochondrial [EC:2.6.1.1]	Metabolism	Overview
K14617	LMBRD1; LMBR1 domain-containing protein 1	Vitamin Digestion and Absorption	Vitamin Digestion and Absorption
K04650	NCOR1, N-CoR; nuclear receptor co-repressor 1	Protein Phosphtases	Ser/Thre phosphtatases
K07359	CAMKK; calciumcalmodulin-dependent protein kinase kinase [EC:2.7.11.17]	Environmental Information Processing	Signal transduction
K08770	UBC; ubiquitin C	Ubiquitin System	Ubiquitins and Ubiquitin-like Proteins
K06027	NSF; vesicle-fusing ATPase [EC:3.6.4.6]	Enzymes	Hydrolases
K07901	RAB8A, MEL; Ras-related protein Rab-8A	Environmental Information Processing	Signal transduction
K10418	DYNLL; dynein light chain LC8-type	Cytoskeleton Proteins	Microtubules
K12121	PHYB; phytochrome	Organismal Systems	Environmental adaptation
